# Supplementary material for: Protocatechuic acid and quercetin attenuate ETEC-caused IPEC-1 cell inflammation and injury associated with inhibition of necroptosis and pyroptosis signaling pathways
Source: J Anim Sci Biotechnol. 2023 Feb 1;14:5. doi: 10.1186/s40104-022-00816-x (PMC9890695; doi:10.1186/s40104-022-00816-x)
Supplement: Supplementary file 3 — Additional file 3. Real time dynamic analysis of necrosis in IPEC-1 cells for control group. Necrotic cells were dyed with red yoyo-3 and monitored from 0 to 30 h. Real time dynamic analysis of necrosis in IPEC-1 cells for PCA group. Necrotic cells were dyed with red yoyo-3 and monitored from 0 to 30 h. Real time dynamic analysis of necrosis in IPEC-1 cells for Que group. Necrotic cells were dyed with red yoyo-3 and monitored from 0 to 30 h. Real time dynamic analysis of necrosis in IPEC-1 cells for ETEC K88 group. Necrotic cells were dyed with red yoyo-3 and monitored from 0 to 30 h. Real time dynamic analysis of necrosis in IPEC-1 cells for PCA+ ETEC K88 group. Necrotic cells were dyed with red yoyo-3 and monitored from 0 to 30 h. Real time dynamic analysis of cell necrosis in IPEC-1 cells for Que + ETEC K88 group. Necrotic cells were dyed with red yoyo-3 and monitored from 0 to 30 h. [file 40104_2022_816_MOESM3_ESM.zip]

Archive with 6 entries (6 files):
- Supplemental Video 1-control group.mp4
- Supplemental Video 2 PCA group.mp4
- Supplemental Video 3 Que group.mp4
- Supplemental Video 4 ETEC K88 group.mp4
- Supplemental Video 5 PCA+ETEC K88 group.mp4
- Supplemental Video 6 Que+ETEC K88 group.mp4
